# Supplementary material for: Mutation Rate and Effective Population Size of the Model Cooperative Bacterium Myxococcus xanthus
Source: Genome Biol Evol. 2024 Mar 25;16(5):evae066. doi: 10.1093/gbe/evae066 (PMC11069108; doi:10.1093/gbe/evae066)
Supplement: evae066_Supplementary_Data [file evae066_supplementary_data.zip]

Archive with 3 entries (3 files):
- SOM_WIELGOSS_GBE_2024.pdf
- Wielgoss_GBE_2024_Supplementary-Table-2.xlsx
- Wielgoss_GBE_2024_Supplementary-Table-4.xlsx
