# Supplementary material for: Mutation Rate and Effective Population Size of the Model Cooperative Bacterium Myxococcus xanthus
Source: Genome Biol Evol. 2024 Mar 25;16(5):evae066. doi: 10.1093/gbe/evae066 (PMC11069108; doi:10.1093/gbe/evae066)
Supplement: evae066_Supplementary_Data [file evae066_supplementary_data.zip › Wielgoss_GBE_2024_Supplementary-Table-2.xlsx]

## Sheet: MAPPING-sorted-final
Position	Mutation	Type	Effect	ParallelEvent	MA01	MA02	MA03	MA04	MA05	MA06	MA07	MA08	MA09	MA10	MA11	MA12	MA13	MA14	MA15	MA16	MA17	MA18	MA19	MA20	MA21	MA22	MA23	MA24	MA25	MA26	MA27	MA28	MA30	MA31	MA32	MA33	MA34	MA35	MA36	MA37	MA38	MA39	MA40	MA41	MA42	MA43	MA44	MA46	MA47
1,777	C→A	SNP	L87M (CTG→ATG)	1																				173/173
35,794	G→A	SNP	intergenic (‑81/‑237)	1					191/191
68,372	C→A	SNP	L23I (CTC→ATC)	1																															158/158
85,467	C→T	SNP	N956N (AAC→AAT)	1																																120/120
206,827	A→G	SNP	F78L (TTC→CTC)	1																																	179/179
230,606	C→T	SNP	P409P (CCG→CCA)	1																											37/37
263,280	G→T	SNP	Q306H (CAG→CAT)	1																																					217/218
294,379	A→G	SNP	H567R (CAC→CGC)	1																																										87/87
297,202	G→A	SNP	D21N (GAC→AAC)	1																																													97/99
300,298	C→A	SNP	G137C (GGC→TGC)	1									116/119
309,459	G→A	SNP	A556A (GCG→GCA)	1																								120/120
351,865	A→T	SNP	E16V (GAG→GTG)	1				64/64
362,150	C→A	SNP	E61* (GAG→TAG)	1																														247/247
371,097	C→A	SNP	L675M (CTG→ATG)	1																													143/143
376,179	A→G	SNP	intergenic (+617/‑262)	1																																									78/78
400,795	A→G	SNP	intergenic (+138/‑103)	1																																										128/128
426,088	G→T	SNP	L18M (CTG→ATG)	1																																133/133
430,001	C→T	SNP	G131D (GGC→GAC)	1																																											182/182
452,667	T→G	SNP	Q187H (CAA→CAC)	1														223/224
469,991	A→G	SNP	T72A (ACG→GCG)	1
480,644	Δ1 bp	DEL	coding (168/222 nt)	1									97/97
558,300	G→C	SNP	V365L (GTG→CTG)	1																																	106/106
572,584	C→T	SNP	H214Y (CAC→TAC)	1																																												122/123
636,127	A→T	SNP	V161D (GTC→GAC)	1												212/213
664,275	G→A	SNP	intergenic (‑386/‑120)	1																																												21/21
675,499	G→A	SNP	intergenic (+29/‑111)	1								122/122
679,339	(C)7→8	INS	intergenic (+16/‑98)	1																																							88/89
682,482	C→A	SNP	P361P (CCC→CCA)	1							149/149
712,378	T→G	SNP	D342A (GAC→GCC)	1																								72/73
736,578	C→A	SNP	A286S (GCA→TCA)	1																																						148/148
764,092	A→G	SNP	Y175C (TAC→TGC)	1																208/210
775,872	Δ1 bp	DEL	coding (270/972 nt)	1																						139/140
803,389	C→A	SNP	L75L (CTG→CTT)	1																			154/154
833,413	G→T	SNP	H9N (CAC→AAC)	1																								133/133
840,265	C→A	SNP	G589V (GGG→GTG)	2															84/84			111/111
842,139	C→A	SNP	intergenic (‑109/‑122)	1																																									119/119
850,276	T→G	SNP	G186G (GGA→GGC)	1										151/151
855,811	(A)6→5	DEL	intergenic (+140/‑29)	1																																											84/84
874,048	G→A	SNP	intergenic (+80/‑89)	1																																					101/101
914,954	A→G	SNP	intergenic (‑566/‑211)	1														49/50
914,993	G→T	SNP	intergenic (‑605/‑172)	1								75/75
982,960	T→C	SNP	D128G (GAC→GGC)	1																																												42/43
994,631	C→T	SNP	*632* (TGA→TAA)	1													170/170
1,019,205	C→T	SNP	intergenic (‑44/‑71)	1																																										144/144
1,043,161	C→A	SNP	intergenic (‑136/‑198)	1																																								124/124
1,043,632	C→T	SNP	L92L (CTG→TTG)	1																						150/150
1,059,078	C→T	SNP	E158K (GAA→AAA)	1																													151/151
1,067,145	C→T	SNP	G796D (GGC→GAC)	1																			194/194
1,076,868	C→T	SNP	R345Q (CGA→CAA)	1																												163/163
1,078,880	G→A	SNP	D383D (GAC→GAT)	1																										180/180
1,080,663	T→G	SNP	T69P (ACC→CCC)	1									65/66
1,087,211	(T)5→6	INS	intergenic (+24/‑113)	1																																									90/90
1,110,977	G→A	SNP	A588A (GCG→GCA)	1																																								199/199
1,137,699	A→T	SNP	V235E (GTG→GAG)	1																																													123/123
1,203,627	G→A	SNP	T334M (ACG→ATG)	1																																												119/120
1,303,386	C→T	SNP	V305M (GTG→ATG)	1																			150/151
1,323,853	A→G	SNP	intergenic (‑48/+60)	1				136/136
1,329,671	G→T	SNP	L483M (CTG→ATG)	1																																									96/96
1,335,360	C→T	SNP	A179V (GCC→GTC)	1												252/259
1,352,498	C→A	SNP	W6C (TGG→TGT)	1											105/105
1,436,568	T→G	SNP	M400R (ATG→AGG)	1
1,439,929	A→G	SNP	L68S (TTA→TCA)	1																			80/80
1,440,026	T→C	SNP	T36A (ACA→GCA)	1	21/21
1,531,171	A→T	SNP	K257* (AAG→TAG)	1								141/141
1,533,472	C→T	SNP	N212N (AAC→AAT)	1																														103/104
1,564,307	C→T	SNP	intergenic (+81/‑90)	1	87/87
1,612,568	C→T	SNP	L297L (CTG→CTA)	1																																		131/131
1,618,455	(ATG)4→5	INS	coding (231/378 nt)	1																									94/94
1,634,375	G→T	SNP	R85L (CGC→CTC)	1	94/94
1,643,263	C→T	SNP	G152G (GGC→GGT)	1							153/153
1,655,136	Δ1 bp	DEL	coding (491/1122 nt)	1																				136/137
1,655,138	G→C	SNP	A165P (GCG→CCG)	1																				145/146
1,661,931	G→A	SNP	A209T (GCA→ACA)	1
1,703,274	C→T	SNP	R116H (CGC→CAC)	1				73/73
1,719,311	C→G	SNP	R753P (CGG→CCG)	1																																								157/157
1,726,378	T→G	SNP	D6A (GAC→GCC)	1					324/324
1,729,311	G→A	SNP	W592* (TGG→TAG)	1																																				93/93
1,765,593	T→G	SNP	V194G (GTG→GGG)	1																																							84/84
1,796,730	Δ1 bp	DEL	coding (119/666 nt)	1																		124/125
1,812,120	T→G	SNP	intergenic (+162/‑390)	1		176/176
1,821,907	C→T	SNP	L170L (CTG→TTG)	1																															78/79
1,823,930	G→A	SNP	F648F (TTC→TTT)	1		99/99
1,841,935	C→T	SNP	A150T (GCC→ACC)	1																											128/128
1,871,029	G→A	SNP	G364G (GGC→GGT)	1																														200/200
1,872,203	C→A	SNP	intergenic (‑83/+109)	1									122/122
1,879,154	G→T	SNP	G452G (GGG→GGT)	1																			152/152
1,879,546	C→A	SNP	P77Q (CCG→CAG)	1																		142/143
1,900,346	C→T	SNP	A2653A (GCG→GCA)	1																														195/195
1,900,997	C→T	SNP	Q2436Q (CAG→CAA)	1						165/165
1,901,000	G→A	SNP	S2435S (TCC→TCT)	1						162/162
1,903,397	C→T	SNP	L1636L (CTG→CTA)	1																																	60/60
1,910,287	A→G	SNP	V11A (GTG→GCG)	1																																										85/85
1,911,017	C→T	SNP	P139L (CCA→CTA)	1	138/138
1,941,027	G→T	SNP	L206I (CTC→ATC)	1																							84/85
1,953,990	A→G	SNP	intergenic (+228/‑72)	1																											133/133
1,957,633	G→A	SNP	H81H (CAC→CAT)	1																							101/101
1,963,957	G→T	SNP	G45* (GGA→TGA)	1								138/138
2,018,173	C→A	SNP	E164* (GAG→TAG)	1																																						120/120
2,022,559	T→G	SNP	D12A (GAC→GCC)	1												85/86
2,023,864	C→G	SNP	G92R (GGC→CGC)	1																	132/132
2,048,424	C→A	SNP	P127H (CCC→CAC)	1																									72/72
2,092,479	C→T	SNP	intergenic (‑13/+157)	1										76/76
2,097,287	A→C	SNP	M98L (ATG→CTG)	1																																							113/113
2,111,230	A→T	SNP	N280I (AAT→ATT)	1																																												89/91
2,118,369	G→A	SNP	G140R (GGA→AGA)	1																															107/107
2,147,720	T→G	SNP	intergenic (‑23/+6)	1																	129/129
2,147,747	G→T	SNP	P425P (CCC→CCA)	1																																							134/134
2,149,238	C→T	SNP	intergenic (‑217/‑232)	1																																									119/119
2,155,755	G→C	SNP	P109R (CCC→CGC)	1																													6/6
2,169,496	G→A	SNP	L168L (CTG→TTG)	1						137/137
2,181,294	G→T	SNP	P131P (CCC→CCA)	1																		145/145
2,186,038	C→A	SNP	E116D (GAG→GAT)	1																											81/81
2,230,672	T→G	SNP	intergenic (+336/‑78)	1
2,271,077	A→G	SNP	noncoding (74/90 nt)	1																															115/115
2,285,544	C→G	SNP	A752G (GCA→GGA)	1																										243/243
2,295,831	T→C	SNP	Y196C (TAC→TGC)	1							148/148
2,364,148	A→T	SNP	R87R (CGT→CGA)	1																																		149/149
2,374,002	A→T	SNP	Y105N (TAC→AAC)	1																																			126/126
2,410,377	C→T	SNP	S273S (TCC→TCT)	1																	149/150
2,418,864	A→G	SNP	intergenic (‑9/‑87)	1																											128/128
2,447,011	G→T	SNP	R148L (CGG→CTG)	1												129/130
2,454,481	G→T	SNP	Q74H (CAG→CAT)	1																																													117/117
2,456,394	(G)8→7	DEL	intergenic (‑1362/‑82)	1																									125/125
2,505,738	A→G	SNP	Y84C (TAC→TGC)	1																						138/138
2,548,832	Δ1 bp	DEL	coding (495/657 nt)	1																																			142/142
2,552,877	C→T	SNP	G391S (GGC→AGC)	1
2,553,199	C→G	SNP	G283G (GGG→GGC)	1																																108/109
2,562,687	A→G	SNP	intergenic (+111/+76)	1			170/170
2,563,187	A→C	SNP	L440R (CTC→CGC)	1																									119/119
2,572,295	T→C	SNP	S116P (TCT→CCT)	1																										178/178
2,596,119	G→T	SNP	E430* (GAG→TAG)	1																														173/173
2,653,534	G→A	SNP	D305D (GAC→GAT)	1				108/108
2,673,227	G→T	SNP	L492M (CTG→ATG)	1																																									81/81
2,693,669	Δ1 bp	DEL	coding (700/2835 nt)	1																										181/181
2,746,291	G→T	SNP	K223N (AAG→AAT)	1																																			141/141
2,746,816	C→T	SNP	intergenic (+36/‑142)	1																																									86/87
2,777,649	T→G	SNP	intergenic (+108/‑10)	1																																							94/94
2,780,006	C→A	SNP	T783K (ACG→AAG)	1				147/148
2,804,367	A→G	SNP	intergenic (‑126/‑34)	1																							106/106
2,830,999	C→T	SNP	Y301Y (TAC→TAT)	1																																										80/81
2,833,082	C→A	SNP	E352* (GAG→TAG)	1				122/122
2,846,249	C→T	SNP	L216L (CTG→TTG)	1								153/153
2,880,404	T→C	SNP	D339G (GAC→GGC)	1										134/134
2,896,212	C→T	SNP	E403K (GAG→AAG)	1																												145/147
2,897,560	T→G	SNP	intergenic (‑142/+175)	1																													112/113
2,898,522	G→T	SNP	intergenic (‑122/+202)	1														157/158
2,906,374	(C)7→8	INS	coding (264/738 nt)	1
2,930,770	C→T	SNP	G465E (GGG→GAG)	1																																									126/126
2,998,152	C→T	SNP	L522L (CTG→CTA)	1	148/148
3,032,030	C→G	SNP	A163A (GCC→GCG)	1																	99/99
3,032,708	G→A	SNP	V128M (GTG→ATG)	1										109/109
3,088,083	C→T	SNP	D92N (GAC→AAC)	1																																								154/154
3,101,980	A→G	SNP	D581G (GAC→GGC)	1							66/67
3,110,085	G→T	SNP	M349I (ATG→ATT)	1																												86/86
3,110,087	C→T	SNP	S350L (TCG→TTG)	1																												85/86
3,110,090	T→G	SNP	V351G (GTG→GGG)	1																												83/83
3,110,094	C→G	SNP	G352G (GGC→GGG)	1																												83/83
3,132,373	T→C	SNP	I68T (ATC→ACC)	1																				142/142
3,137,277	G→T	SNP	G82C (GGC→TGC)	1
3,238,759	T→C	SNP	Q33R (CAG→CGG)	1																																	83/83
3,292,577	T→G	SNP	intergenic (‑594/‑428)	1									29/29
3,298,437	T→G	SNP	intergenic (+43/+34)	1																							20/20
3,299,121	A→C	SNP	L75R (CTG→CGG)	1																						83/83
3,336,456	C→T	SNP	G354S (GGT→AGT)	1																																										92/92
3,340,875	T→G	SNP	N277T (AAC→ACC)	1																							109/109
3,353,215	C→T	SNP	P510S (CCT→TCT)	1				103/103
3,369,464	G→T	SNP	G537W (GGG→TGG)	1																					106/106
3,377,594	A→C	SNP	L87R (CTC→CGC)	1																																						100/100
3,379,344	T→G	SNP	D482A (GAC→GCC)	1																													101/101
3,387,867	T→G	SNP	T7P (ACC→CCC)	1																			127/127
3,405,231	G→T	SNP	V105V (GTG→GTT)	1																																	72/72
3,422,854	(G)7→8	INS	intergenic (+66/‑153)	1																																									67/68
3,466,851	T→G	SNP	G15G (GGT→GGG)	1																		102/103
3,472,768	G→A	SNP	Y283Y (TAC→TAT)	1																																						122/123
3,492,123	T→C	SNP	E81G (GAG→GGG)	1																																													137/138
3,509,823	A→G	SNP	S770P (TCC→CCC)	1																																	13/13
3,520,401	G→T	SNP	P2P (CCC→CCA)	1																	118/118
3,560,301	G→T	SNP	S220S (TCC→TCA)	1																			94/94
3,565,383	C→A	SNP	R280L (CGG→CTG)	1																154/155
3,565,423	C→T	SNP	G267S (GGC→AGC)	1																												150/150
3,593,161	C→T	SNP	noncoding (73/73 nt)	1																								118/118
3,593,414	C→T	SNP	noncoding (2/76 nt)	1																			110/110
3,593,489	T→C	SNP	intergenic (+1/‑19)	1																																173/173
3,600,207	T→A	SNP	S384T (TCC→ACC)	1																																					142/143
3,606,943	G→A	SNP	L1175L (CTG→CTA)	1																																106/106
3,630,883	G→A	SNP	R728H (CGC→CAC)	1																				100/100
3,641,302	G→A	SNP	Q83Q (CAG→CAA)	1				54/54
3,653,296	T→C	SNP	D110G (GAC→GGC)	1												167/167
3,681,740	A→G	SNP	Y515H (TAC→CAC)	1						114/115
3,693,464	A→T	SNP	L554Q (CTG→CAG)	1														216/217
3,705,628	A→G	SNP	S307P (TCC→CCC)	1																						97/97
3,735,311	C→A	SNP	N319K (AAC→AAA)	1		110/110
3,740,007	C→G	SNP	L565V (CTC→GTC)	1																										202/203
3,744,785	C→A	SNP	D148E (GAC→GAA)	1							81/81
3,864,615	C→T	SNP	S87S (TCC→TCT)	1																			114/114
3,879,309	G→T	SNP	K279N (AAG→AAT)	1																																					59/59
3,895,731	A→G	SNP	Q26R (CAG→CGG)	1																															102/102
3,905,023	(G)7→8	INS	coding (1666/2055 nt)	1																													69/72
3,948,987	G→T	SNP	E174D (GAG→GAT)	1																		96/96
3,976,192	(G)5→6	INS	coding (401/474 nt)	1																													98/98
4,022,060	Δ1 bp	DEL	coding (2195/2553 nt)	1																				160/160
4,023,121	G→T	SNP	L529M (CTG→ATG)	1																216/216
4,063,599	C→T	SNP	L58L (CTG→CTA)	1																																							66/66
4,080,338	C→T	SNP	G132G (GGC→GGT)	1																																	86/86
4,112,325	T→A	SNP	R107R (CGT→CGA)	1								145/145
4,134,897	C→G	SNP	R569G (CGG→GGG)	1								122/123
4,151,000	A→T	SNP	Y1012F (TAC→TTC)	1																										155/155
4,176,958	C→T	SNP	P50L (CCG→CTG)	1																															109/109
4,186,160	(T)8→9	INS	intergenic (+62/‑12)	1							9/9
4,192,532	T→A	SNP	D780E (GAT→GAA)	1												124/126
4,193,823	C→G	SNP	Q484H (CAG→CAC)	1		92/92
4,200,218	G→A	SNP	E310E (GAG→GAA)	1				26/26
4,227,914	T→G	SNP	T2062P (ACC→CCC)	1																						74/74
4,238,807	C→T	SNP	G32S (GGT→AGT)	1		81/81
4,246,071	C→T	SNP	S738L (TCG→TTG)	1																	115/115
4,262,545	G→T	SNP	A487D (GCC→GAC)	1											120/120
4,279,549	C→A	SNP	L4153I (CTC→ATC)	1		169/169
4,287,913	T→G	SNP	G1201G (GGT→GGG)	1																																				85/85
4,302,464	G→T	SNP	A1669S (GCG→TCG)	1							69/69
4,312,079	G→T	SNP	E4874* (GAG→TAG)	1																																												62/62
4,325,329	C→T	SNP	I9290I (ATC→ATT)	1																									5/5
4,325,356	T→C	SNP	A9299A (GCT→GCC)	1																									27/27
4,358,453	C→T	SNP	S384F (TCC→TTC)	1																181/181
4,363,061	C→T	SNP	L378L (CTG→TTG)	1										93/93
4,396,500	G→A	SNP	Y411Y (TAC→TAT)	1										62/62
4,397,113	A→C	SNP	L207R (CTC→CGC)	1																																												66/67
4,420,529	C→A	SNP	D83Y (GAC→TAC)	1																														161/161
4,467,282	C→T	SNP	Q4* (CAG→TAG)	1	84/84
4,500,516	C→T	SNP	P566L (CCC→CTC)	1																																							73/73
4,506,757	T→C	SNP	V1826A (GTC→GCC)	1																																									72/72
4,526,124	G→T	SNP	G8282C (GGC→TGC)	1																																							57/57
4,541,416	G→A	SNP	R13379H (CGT→CAT)	1							159/159
4,563,556	G→A	SNP	T28I (ACC→ATC)	1		154/154
4,565,164	C→A	SNP	M109I (ATG→ATT)	1																																									32/32
4,577,676	G→A	SNP	P444P (CCC→CCT)	1																																									95/96
4,577,681	C→T	SNP	D443N (GAC→AAC)	1																																									96/96
4,601,150	T→G	SNP	intergenic (‑98/+152)	1																																										50/50
4,602,618	C→G	SNP	A60A (GCC→GCG)	1											112/112
4,621,958	C→A	SNP	intergenic (‑182/‑77)	1																																	100/101
4,621,975	G→A	SNP	intergenic (‑199/‑60)	1																																					139/139
4,624,051	C→A	SNP	A48A (GCG→GCT)	1			188/188
4,636,994	C→A	SNP	L107L (CTG→CTT)	1								112/112
4,637,956	G→T	SNP	T146T (ACG→ACT)	1							80/81
4,654,936	(GCCGG)2→1	DEL	coding (563‑567/648 nt)	1													84/84
4,666,874	G→T	SNP	S760* (TCG→TAG)	1																						163/163
4,688,618	G→A	SNP	E9K (GAG→AAG)	1																												27/27
4,697,668	C→T	SNP	P33P (CCG→CCA)	1							138/139
4,714,366	G→C	SNP	A1281P (GCC→CCC)	1																																99/99
4,750,166	C→A	SNP	E1723D (GAG→GAT)	1												159/163
4,750,494	G→A	SNP	A1614V (GCC→GTC)	1																	136/136
4,756,636	G→T	SNP	V33V (GTC→GTA)	1																																											123/123
4,759,103	G→T	SNP	A8231D (GCC→GAC)	1						57/57
4,760,489	C→A	SNP	G7769V (GGG→GTG)	1											106/107
4,763,522	C→A	SNP	R6758L (CGG→CTG)	1																										200/200
4,777,370	C→T	SNP	R2142Q (CGA→CAA)	1																																					63/63
4,795,959	G→A	SNP	L582F (CTC→TTC)	1																																					102/102
4,799,326	T→C	SNP	Y399C (TAC→TGC)	1				95/96
4,808,099	C→A	SNP	K81N (AAG→AAT)	1
4,878,110	C→A	SNP	L2714L (CTG→CTT)	1									33/33
4,900,313	C→A	SNP	R28L (CGG→CTG)	1											143/143
4,904,008	T→G	SNP	T578P (ACG→CCG)	1
4,923,426	G→A	SNP	R156H (CGC→CAC)	1																						70/70
4,938,880	C→T	SNP	V138V (GTG→GTA)	1																																					74/74
4,951,764	A→G	SNP	F398L (TTC→CTC)	1																																						111/112
4,957,549	C→A	SNP	G66V (GGC→GTC)	1
4,960,253	G→A	SNP	A483V (GCC→GTC)	1																																		100/100
4,969,889	Δ1 bp	DEL	coding (1645/5295 nt)	1																	128/128
5,002,843	G→A	SNP	R1990R (AGG→AGA)	1																																	86/86
5,015,901	G→A	SNP	A1147T (GCC→ACC)	1																																				76/77
5,079,641	(G)6→7	INS	intergenic (‑9/+60)	1																																98/101
5,094,278	G→A	SNP	G349D (GGC→GAC)	1																										163/163
5,115,525	G→T	SNP	K280N (AAG→AAT)	1																					164/166
5,119,395	C→G	SNP	P132A (CCC→GCC)	1										79/79
5,140,821	C→T	SNP	G20G (GGG→GGA)	1																																							113/113
5,167,358	G→A	SNP	D690D (GAC→GAT)	1																																												123/124
5,173,442	T→C	SNP	L87P (CTG→CCG)	1																	141/141
5,230,703	G→A	SNP	V189V (GTG→GTA)	1																								61/61
5,265,431	C→G	SNP	T771T (ACG→ACC)	1																																	133/133
5,265,789	A→C	SNP	V652G (GTG→GGG)	1											105/105
5,282,973	C→G	SNP	P1586P (CCG→CCC)	1																				186/186
5,285,700	G→C	SNP	P677P (CCC→CCG)	1										83/83
5,302,562	C→A	SNP	L303M (CTG→ATG)	1																										191/191
5,310,768	G→A	SNP	P189S (CCC→TCC)	1																					124/124
5,345,513	G→T	SNP	L262I (CTC→ATC)	1															121/121
5,369,012	T→C	SNP	N59S (AAT→AGT)	1																184/185
5,377,066	C→T	SNP	intergenic (‑232/‑13)	1	45/53
5,395,148	C→T	SNP	A166A (GCG→GCA)	1							139/140
5,416,147	C→A	SNP	V169V (GTC→GTA)	1														215/215
5,423,200	C→T	SNP	H1343Y (CAC→TAC)	1								161/161
5,471,206	T→C	SNP	intergenic (‑137/‑135)	1																			113/113
5,527,964	G→A	SNP	L74L (CTG→CTA)	1																																				81/81
5,536,247	A→G	SNP	H39R (CAC→CGC)	1																																												13/13
5,536,348	G→A	SNP	A73T (GCG→ACG)	1																						175/175
5,537,111	(C)8→10	INS	coding (980/1131 nt)	1																																								9/9
5,540,540	G→A	SNP	E255K (GAA→AAA)	1																													162/162
5,540,563	(C)7→8	INS	coding (786/918 nt)	3								32/34														147/158											32/34
5,540,900	(A)7→8	INS	coding (209/3561 nt)	1																																					116/119
5,544,099	G→A	SNP	W1136* (TGG→TGA)	1				9/9
5,544,527	T→G	SNP	intergenic (+275/+1)	1																										140/141
5,553,220	C→A	SNP	intergenic (+15/‑270)	1																																			92/92
5,576,348	C→A	SNP	P251T (CCA→ACA)	1															145/145
5,604,845	G→A	SNP	L196L (CTG→TTG)	1						144/145
5,606,557	G→C	SNP	L1771V (CTG→GTG)	1	166/167
5,622,936	G→T	SNP	L1493I (CTC→ATC)	1																														197/197
5,637,753	C→A	SNP	S283S (TCG→TCT)	1											140/140
5,650,428	C→A	SNP	A1041S (GCG→TCG)	1									33/33
5,668,901	G→C	SNP	R647G (CGG→GGG)	1																									96/96
5,782,567	G→A	SNP	Q5* (CAG→TAG)	1																						121/121
5,814,046	G→A	SNP	T60M (ACG→ATG)	1			113/113
5,816,084	C→T	SNP	G61G (GGG→GGA)	1			153/153
5,843,174	G→A	SNP	D212D (GAC→GAT)	1								113/113
5,858,666	G→A	SNP	L272L (CTG→CTA)	1																																		125/125
5,927,894	A→C	SNP	L220R (CTC→CGC)	1	96/96
5,944,830	G→A	SNP	S332S (AGC→AGT)	1																				184/185
5,960,529	T→A	SNP	N665I (AAC→ATC)	1																																118/119
5,963,883	C→T	SNP	R4Q (CGA→CAA)	1					229/229
5,983,753	G→A	SNP	Q408* (CAG→TAG)	1																															89/89
6,002,120	Δ1 bp	DEL	coding (1721/1848 nt)	1																																						118/118
6,037,042	G→T	SNP	V375V (GTG→GTT)	1																															143/143
6,038,470	G→A	SNP	T851T (ACG→ACA)	1																										221/221
6,043,584	C→G	SNP	A597P (GCG→CCG)	1																										196/196
6,067,823	A→C	SNP	D33A (GAC→GCC)	1																110/111
6,112,171	G→A	SNP	L191L (CTG→CTA)	1
6,220,236	G→A	SNP	L81L (CTG→TTG)	1
6,221,934	G→A	SNP	G221G (GGC→GGT)	1								172/172
6,241,133	G→A	SNP	R60R (CGC→CGT)	1																																													73/73
6,262,491	A→C	SNP	V425G (GTC→GGC)	1									188/188
6,264,405	G→C	SNP	V33L (GTC→CTC)	1									93/93
6,270,956	(C)10→9	DEL	intergenic (‑261/+22)	2						26/26												56/57
6,287,052	G→A	SNP	intergenic (+62/+20)	1	67/67
6,298,693	A→C	SNP	D2A (GAC→GCC)	1																												128/128
6,339,246	G→T	SNP	P197P (CCC→CCA)	1																														114/114
6,388,291	T→C	SNP	V43A (GTG→GCG)	1																																				89/89
6,405,267	C→A	SNP	A107S (GCG→TCG)	1																																							120/120
6,411,590	A→C	SNP	Y474S (TAC→TCC)	1																																	83/85
6,456,815	C→G	SNP	R117R (CGG→CGC)	1																			135/135
6,512,547	C→A	SNP	intergenic (+17/‑150)	1																															79/79
6,516,663	C→G	SNP	intergenic (‑180/+404)	1		98/99
6,518,691	G→T	SNP	P32H (CCT→CAT)	1																								129/129
6,520,824	G→T	SNP	intergenic (‑45/+15)	1												170/173
6,531,615	T→C	SNP	intergenic (+239/‑52)	1																											109/109
6,550,474	T→A	SNP	E28V (GAG→GTG)	1									101/101
6,586,041	G→A	SNP	L109F (CTT→TTT)	1																	108/109
6,668,935	G→T	SNP	intergenic (‑100/‑26)	1																												107/107
6,680,554	G→A	SNP	R17R (CGC→CGT)	1																										182/182
6,708,961	C→T	SNP	intergenic (‑625/‑53)	1									69/69
6,718,118	T→C	SNP	K124E (AAG→GAG)	1
6,722,224	A→C	SNP	intergenic (+151/‑77)	1																																	121/121
6,732,296	A→C	SNP	G220G (GGT→GGG)	1																																								128/128
6,758,273	T→G	SNP	E394A (GAG→GCG)	1																																							153/153
6,800,888	A→C	SNP	Y44S (TAT→TCT)	1																							70/70
6,875,782	Δ1 bp	DEL	coding (90/573 nt)	1			137/137
6,884,387	G→T	SNP	S340* (TCG→TAG)	1																					68/68
6,896,187	G→A	SNP	Q16* (CAG→TAG) M1L (CTG→CTA) †	1																																						121/121
6,901,468	T→C	SNP	D189G (GAC→GGC)	1											127/127
6,904,155	G→T	SNP	P97H (CCC→CAC)	1											170/170
6,937,477	Δ1 bp	DEL	coding (133/801 nt)	1																																									99/99
6,969,975	G→T	SNP	P62P (CCC→CCA)	1						130/131
6,971,131	G→C	SNP	T76T (ACC→ACG)	1	113/113
6,982,680	C→A	SNP	intergenic (‑12/+99)	1																																		130/130
7,038,438	C→G	SNP	C43S (TGT→TCT)	1			171/171
7,047,121	C→A	SNP	E126D (GAG→GAT)	1																									90/90
7,068,178	G→A	SNP	intergenic (‑67/+43)	1		183/183
7,082,980	(G)7→8	INS	intergenic (+265/‑86)	1														113/113
7,161,273	A→T	SNP	I447N (ATC→AAC)	1											117/117
7,186,287	G→A	SNP	Q218* (CAG→TAG)	1				50/50
7,203,532	C→T	SNP	Q130* (CAG→TAG)	1							112/112
7,233,276	G→A	SNP	Y582Y (TAC→TAT)	1		148/148
7,268,156	C→A	SNP	L61I (CTC→ATC)	1																													101/103
7,285,478	G→T	SNP	P143Q (CCA→CAA)	1																																							97/97
7,368,394	G→A	SNP	R607H (CGC→CAC)	1		212/212
7,370,993	G→A	SNP	C230C (TGC→TGT)	1																			150/150
7,396,542	G→T	SNP	A5A (GCG→GCT)	1							42/43
7,423,856	T→C	SNP	D310G (GAC→GGC)	1														190/191
7,445,076	+G	INS	coding (961/1629 nt)	1																										212/213
7,445,078	G→T	SNP	E321D (GAG→GAT)	1																										230/230
7,507,726	G→T	SNP	G423G (GGG→GGT)	1		141/141
7,508,516	A→G	SNP	N687D (AAC→GAC)	1																														168/168
7,530,681	G→C	SNP	V27L (GTC→CTC)	1																																									106/106
7,530,900	C→T	SNP	Q100* (CAG→TAG)	1																					142/142
7,531,011	A→C	SNP	T137P (ACC→CCC)	1																					117/117
7,548,120	C→A	SNP	R698L (CGC→CTC)	1																							115/116
7,550,227	C→T	SNP	intergenic (‑15/‑303)	1
7,583,927	(G)6→7	INS	intergenic (+608/‑512)	1													100/101
7,587,177	A→G	SNP	intergenic (+150/‑167)	1															114/114
7,594,012	G→A	SNP	G435S (GGC→AGC)	1																171/171
7,643,854	G→A	SNP	V411I (GTC→ATC)	1				127/127
7,645,884	C→A	SNP	P316P (CCC→CCA)	1																																	15/15
7,654,122	G→T	SNP	A143D (GCC→GAC)	1														229/230
7,684,944	G→A	SNP	intergenic (‑41/‑109)	1															91/91
7,694,951	T→C	SNP	intergenic (‑65/+207)	1																									102/104
7,697,772	A→G	SNP	intergenic (+94/‑76)	1																																							105/105
7,697,959	C→A	SNP	P38T (CCC→ACC)	1				36/36
7,703,915	G→C	SNP	V291V (GTC→GTG)	1																									126/126
7,747,666	G→A	SNP	intergenic (+702/‑87)	1																										247/247
7,771,664	C→A	SNP	L40I (CTC→ATC)	1																																			108/108
7,802,235	G→A	SNP	S136S (TCG→TCA)	1											166/166
7,844,747	C→A	SNP	intergenic (‑25/+115)	1		259/261
7,847,059	G→A	SNP	R423R (CGG→CGA)	1																																			158/158
7,857,266	C→A	SNP	A503A (GCG→GCT)	1																																		180/180
7,870,660	C→A	SNP	L548L (CTC→CTA)	1																			174/174
7,877,588	C→A	SNP	A140E (GCG→GAG)	1				154/154
7,881,443	A→T	SNP	intergenic (+5/‑34)	1																		149/150
7,903,570	C→T	SNP	L150L (CTG→CTA)	1																										242/242
7,927,809	(C)6→7	INS	coding (324/441 nt)	1																																						154/158
7,935,449	G→A	SNP	S228N (AGC→AAC)	1																																											85/85
7,940,562	C→A	SNP	intergenic (+3/+62)	1																		127/127
7,943,884	C→A	SNP	intergenic (‑75/‑126)	1																																									184/184
7,955,318	C→A	SNP	G40C (GGC→TGC)	1																																			138/138
7,976,854	T→C	SNP	intergenic (‑98/‑253)	1																		111/111
8,009,516	G→A	SNP	D137N (GAC→AAC)	1				104/104
8,062,029	(C)9→8	DEL	coding (1023/1191 nt)	1																																								141/143
8,077,771	T→A	SNP	V846E (GTG→GAG)	1				143/143
8,105,032	G→T	SNP	R437R (CGG→AGG)	1																																													95/95
8,168,039	A→C	SNP	F198L (TTT→TTG)	1																					155/155
8,176,950	G→C	SNP	A435P (GCC→CCC)	1											181/182
8,181,948	C→A	SNP	E41D (GAG→GAT)	1												185/190
8,207,444	A→C	SNP	intergenic (‑2091/+245)	1																			129/129
8,213,310	T→C	SNP	pseudogene (2740/8361 nt)	1									198/198
8,215,267	C→T	SNP	pseudogene (783/8361 nt)	1																																												12/12
8,223,295	C→A	SNP	L365M (CTG→ATG)	1																																			160/160
8,241,734	A→C	SNP	Y204D (TAC→GAC)	1																						177/177
8,256,045	G→A	SNP	A253V (GCC→GTC)	1			188/188
8,267,732	G→T	SNP	A109A (GCG→GCT)	1																																								189/189
8,282,128	G→C	SNP	R1291R (CGC→CGG)	1																				229/229
8,317,479	G→T	SNP	L812L (CTG→CTT)	1																											132/132
8,340,066	(CAGAGCCTCGAAATCA)1→2	INS	coding (1345/1944 nt)	1														186/218.5
8,388,906	G→A	SNP	intergenic (+80/‑42)	1						41/41
8,389,672	C→A	SNP	P12H (CCC→CAC)	1																																							154/154
8,408,472	G→T	SNP	R431S (CGC→AGC)	1																															109/110
8,409,244	C→G	SNP	A173A (GCG→GCC)	1																		100/100
8,441,253	T→C	SNP	L99P (CTG→CCG)	1																																												109/109
8,484,836	G→A	SNP	E225K (GAG→AAG)	1																																								144/144
8,502,883	G→A	SNP	G185S (GGC→AGC)	1																														210/210
8,507,477	G→A	SNP	R69R (AGG→AGA)	1																																129/129
8,562,851	(G)9→10	INS	intergenic (‑47/‑400)	1																					49/53
8,573,139	G→A	SNP	P154S (CCG→TCG)	1																										226/226
8,617,824	C→T	SNP	M1M (ATG→ATA) †	1																																				105/105
8,639,307	(C)7→8	INS	intergenic (+70/‑31)	1																																												50/51
8,711,166	C→A	SNP	F80L (TTC→TTA)	1												29/33
8,716,414	G→T	SNP	E503* (GAG→TAG)	1	162/162
8,725,696	G→T	SNP	L434I (CTC→ATC)	1																				136/136
8,729,631	T→C	SNP	Y405H (TAC→CAC)	1																																													106/106
8,775,727	C→A	SNP	intergenic (‑149/+59)	1												154/158
8,812,582	A→G	SNP	K377E (AAG→GAG)	1																																	168/168
8,832,007	C→A	SNP	P47Q (CCG→CAG)	1							106/106
8,845,891	G→T	SNP	P139H (CCC→CAC)	1																																													83/83
8,861,591	A→C	SNP	intergenic (‑1217/+1086)	3								71/72	65/65					134/136
8,874,441	C→T	SNP	H173Y (CAT→TAT)	1																																						232/235
8,876,232	G→T	SNP	I252I (ATC→ATA)	1																																			197/197
8,904,340	C→A	SNP	R182S (AGG→AGT)	1															151/151
8,951,364	G→A	SNP	P421L (CCC→CTC)	1																																									144/144
8,967,789	G→A	SNP	L177L (CTG→TTG)	1																												107/107
9,005,513	G→T	SNP	G124V (GGC→GTC)	1																				273/273
9,016,810	G→A	SNP	Q370* (CAG→TAG)	1																	168/168
9,038,962	C→T	SNP	intergenic (+310/‑9)	1							84/84
9,048,849	G→C	SNP	A113P (GCA→CCA)	1												165/168
9,098,262	G→A	SNP	L30L (CTG→CTA)	1																											189/190
9,099,232	C→A	SNP	H218N (CAC→AAC)	1																																										83/83
9,128,650	G→C	SNP	V11L (GTC→CTC)	1																																													95/95
9,135,226	(T)7→8	INS	intergenic (‑378/‑56)	1					139/142
[truncated: 3 more columns]
