# Supplementary material for: Mutation Rate and Effective Population Size of the Model Cooperative Bacterium Myxococcus xanthus
Source: Genome Biol Evol. 2024 Mar 25;16(5):evae066. doi: 10.1093/gbe/evae066 (PMC11069108; doi:10.1093/gbe/evae066)
Supplement: evae066_Supplementary_Data [file evae066_supplementary_data.zip › Wielgoss_GBE_2024_Supplementary-Table-4.xlsx]

## Sheet: MA-COUNTS
file	sample	CONVERTED-BASES	CONVERTED-READS	INPUT-BASES	INPUT-READS	MAPPED-BASES	MAPPED-READS	total	base_substitution	small_indel	large_deletion	large_insertion	large_amplification	large_substitution	mobile_element_insertion	gene_conversion	inversion	called_bp	total_bp	base_substitution.synonymous	base_substitution.nonsynonymous	base_substitution.nonsense	base_substitution.noncoding	base_substitution.pseudogene	base_substitution.intergenic	TOTAL	POSSIBLE.INTERGENIC.AT.GC	POSSIBLE.INTERGENIC.AT.CG	POSSIBLE.INTERGENIC.AT.TA	POSSIBLE.INTERGENIC.CG.TA	POSSIBLE.INTERGENIC.CG.AT	POSSIBLE.INTERGENIC.CG.GC	POSSIBLE.INTERGENIC.TOTAL	POSSIBLE.NONCODING.AT.GC	POSSIBLE.NONCODING.AT.CG	POSSIBLE.NONCODING.AT.TA	POSSIBLE.NONCODING.CG.TA	POSSIBLE.NONCODING.CG.AT	POSSIBLE.NONCODING.CG.GC	POSSIBLE.NONCODING.TOTAL	POSSIBLE.PSEUDOGENE.AT.GC	POSSIBLE.PSEUDOGENE.AT.CG	POSSIBLE.PSEUDOGENE.AT.TA	POSSIBLE.PSEUDOGENE.CG.TA	POSSIBLE.PSEUDOGENE.CG.AT	POSSIBLE.PSEUDOGENE.CG.GC	POSSIBLE.PSEUDOGENE.TOTAL	POSSIBLE.SYNONYMOUS.AT.GC	POSSIBLE.SYNONYMOUS.AT.CG
MA01.gd	MA01	1152164367	11052472	1152164472	11052473	1146554179	10998937	12	12	0	0	0	0	0	0	0	0	9084224	9139763	2	5	2	0	0	3	12	276946	276946	276946	552183	552183	552183	2487387	2588	2588	2588	4116	4116	4116	20112	15954	15954	15954	31401	31401	31401	142065	322290	182876
MA02.gd	MA02	1683024449	16140525	1683024869	16140529	1674175956	16056016	13	13	0	0	0	0	0	0	0	0	9085120	9139763	3	6	0	0	0	4	13	277084	277084	277084	552378	552378	552378	2488386	2693	2693	2693	4241	4241	4241	20802	15961	15961	15961	31407	31407	31407	142104	322323	182897
MA03.gd	MA03	1672594112	16033604	1672594742	16033610	1664474885	15956144	7	6	1	0	0	0	0	0	0	0	9084862	9139763	2	3	0	0	0	1	6	277064	277064	277064	552378	552378	552378	2488326	2646	2646	2646	4185	4185	4185	20493	15949	15949	15949	31402	31402	31402	142053	322306	182889
MA04.gd	MA04	1097365764	10515486	1097366184	10515490	1092373165	10467893	17	17	0	0	0	0	0	0	0	0	9083016	9139763	3	10	3	0	0	1	17	276867	276867	276867	552127	552127	552127	2486982	2505	2505	2505	4009	4009	4009	19542	15945	15945	15945	31402	31402	31402	142041	322156	182807
MA05.gd	MA05	2323006663	22273067	2323007592	22273076	2309654280	22145476	4	3	1	0	0	0	0	0	0	0	9085528	9139763	0	2	0	0	0	1	3	277115	277115	277115	552471	552471	552471	2488758	2741	2741	2741	4289	4289	4289	21090	15957	15957	15957	31405	31405	31405	142086	322326	182897
MA06.gd	MA06	1070062025	10257501	1070062550	10257506	1065548017	10214442	9	8	1	0	0	0	0	0	0	0	9079109	9139763	5	2	0	0	0	1	8	276709	276709	276709	551830	551830	551830	2485617	2377	2377	2377	3812	3812	3812	18567	15956	15956	15956	31400	31400	31400	142068	321733	182585
MA07.gd	MA07	1029546590	9867741	1029546874	9867744	1024890365	9823381	15	14	1	0	0	0	0	0	0	0	9082293	9139763	6	6	1	0	0	1	14	276850	276850	276850	552068	552068	552068	2486754	2507	2507	2507	3957	3957	3957	19392	15948	15948	15948	31399	31399	31399	142041	322104	182790
MA08.gd	MA08	1410186927	13574530	1410187557	13574536	1401864372	13494721	13	12	1	0	0	0	0	0	0	0	9085156	9139763	5	2	2	0	0	3	12	277082	277082	277082	552406	552406	552406	2488464	2714	2714	2714	4257	4257	4257	20913	15956	15956	15956	31401	31401	31401	142071	322324	182898
MA09.gd	MA09	851962829	8302908	851963627	8302916	829661965	8087881	13	12	1	0	0	0	0	0	0	0	9073837	9139763	1	6	0	0	1	4	12	276696	276696	276696	550963	550963	550963	2482977	2731	2731	2731	4281	4281	4281	21036	15942	15942	15942	31374	31374	31374	141948	321905	182559
MA10.gd	MA10	1082867885	10393310	1082868304	10393314	1077525928	10342318	8	8	0	0	0	0	0	0	0	0	9079529	9139763	4	3	0	0	0	1	8	277036	277036	277036	552314	552314	552314	2488050	2635	2635	2635	4175	4175	4175	20430	15947	15947	15947	31394	31394	31394	142023	322029	182721
MA11.gd	MA11	1405063076	13492206	1405063811	13492213	1397588102	13420674	12	12	0	0	0	0	0	0	0	0	9085098	9139763	3	9	0	0	0	0	12	277091	277091	277091	552392	552392	552392	2488449	2697	2697	2697	4235	4235	4235	20796	15948	15948	15948	31400	31400	31400	142044	322319	182894
MA12.gd	MA12	1608317569	15420266	1608317779	15420268	1600700605	15347526	12	12	0	0	0	0	0	0	0	0	9084898	9139763	0	10	0	0	0	2	12	277074	277074	277074	552386	552386	552386	2488380	2631	2631	2631	4152	4152	4152	20349	15952	15952	15952	31407	31407	31407	142077	322317	182893
MA13.gd	MA13	1335110456	12800939	1335110980	12800944	1328659745	12739403	3	1	2	0	0	0	0	0	0	0	9084861	9139763	1	0	0	0	0	0	1	277049	277049	277049	552334	552334	552334	2488149	2630	2630	2630	4167	4167	4167	20391	15953	15953	15953	31406	31406	31406	142077	322317	182892
MA14.gd	MA14	1762236220	16898583	1762236953	16898590	1753239182	16812637	10	8	2	0	0	0	0	0	0	0	9085026	9139763	1	4	0	0	0	3	8	277074	277074	277074	552384	552384	552384	2488374	2656	2656	2656	4198	4198	4198	20562	15950	15950	15950	31404	31404	31404	142062	322320	182894
MA15.gd	MA15	1489536613	14281959	1489537348	14281966	1481934382	14209340	6	6	0	0	0	0	0	0	0	0	9085002	9139763	0	4	0	0	0	2	6	277078	277078	277078	552377	552377	552377	2488365	2652	2652	2652	4205	4205	4205	20571	15957	15957	15957	31403	31403	31403	142080	322319	182893
MA16.gd	MA16	1781195089	17206196	1781195929	17206204	1770259203	17100828	7	7	0	0	0	0	0	0	0	0	9085369	9139763	0	7	0	0	0	0	7	277113	277113	277113	552455	552455	552455	2488704	2734	2734	2734	4278	4278	4278	21036	15955	15955	15955	31403	31403	31403	142074	322320	182894
MA17.gd	MA17	1307122369	12560802	1307122975	12560808	1299612382	12488876	11	10	1	0	0	0	0	0	0	0	9085097	9139763	3	5	1	0	0	1	10	277080	277080	277080	552385	552385	552385	2488395	2714	2714	2714	4250	4250	4250	20892	15947	15947	15947	31404	31404	31404	142053	322320	182893
MA18.gd	MA18	1204430144	11597017	1204430753	11597023	1196427437	11520120	11	9	2	0	0	0	0	0	0	0	9085084	9139763	3	3	0	0	0	3	9	277076	277076	277076	552394	552394	552394	2488410	2732	2732	2732	4284	4284	4284	21048	15952	15952	15952	31403	31403	31403	142065	322312	182887
MA19.gd	MA19	1351725149	13024096	1351725982	13024104	1342773043	12938043	14	14	0	0	0	0	0	0	0	0	9085001	9139763	7	4	0	1	0	2	14	276998	276998	276998	552321	552321	552321	2487957	2732	2732	2732	4276	4276	4276	21024	15958	15958	15958	31404	31404	31404	142086	322322	182896
MA20.gd	MA20	1593151192	15295131	1593151402	15295133	1585258146	15219686	11	9	2	0	0	0	0	0	0	0	9079810	9139763	3	6	0	0	0	0	9	277064	277064	277064	552373	552373	552373	2488311	2658	2658	2658	4211	4211	4211	20607	15952	15952	15952	31399	31399	31399	142053	322034	182722
MA21.gd	MA21	1369719985	13164663	1369720405	13164667	1360964872	13080744	8	7	1	0	0	0	0	0	0	0	9085127	9139763	0	5	2	0	0	0	7	277089	277089	277089	552403	552403	552403	2488476	2720	2720	2720	4272	4272	4272	20976	15958	15958	15958	31403	31403	31403	142083	322315	182891
MA22.gd	MA22	1181528069	11513931	1181529290	11513943	1155220931	11260601	12	10	2	0	0	0	0	0	0	0	9077736	9139763	1	7	2	0	0	0	10	276781	276781	276781	551268	551268	551268	2484147	2748	2748	2748	4297	4297	4297	21135	15945	15945	15945	31391	31391	31391	142008	322065	182692
MA23.gd	MA23	997054389	9718937	997055745	9718951	974490443	9501565	7	7	0	0	0	0	0	0	0	0	9076231	9139763	1	4	0	0	0	2	7	276719	276719	276719	551095	551095	551095	2483442	2731	2731	2731	4263	4263	4263	20982	15941	15941	15941	31385	31385	31385	141978	322024	182654
MA24.gd	MA24	895476819	8733389	895477841	8733399	875287649	8539007	6	6	0	0	0	0	0	0	0	0	9074848	9139763	2	3	0	1	0	0	6	276699	276699	276699	551005	551005	551005	2483112	2740	2740	2740	4283	4283	4283	21069	15950	15950	15950	31372	31372	31372	141966	321945	182588
MA25.gd	MA25	1032952697	10066627	1032954059	10066641	1011961054	9864384	10	8	2	0	0	0	0	0	0	0	9076923	9139763	3	4	0	0	0	1	8	276772	276772	276772	551231	551231	551231	2484009	2739	2739	2739	4290	4290	4290	21087	15946	15946	15946	31390	31390	31390	142008	322040	182663
MA26.gd	MA26	2062481877	19813265	2062482612	19813272	2048199771	19676387	18	16	2	0	0	0	0	0	0	0	9085574	9139763	4	10	0	0	0	2	16	277135	277135	277135	552502	552502	552502	2488911	2746	2746	2746	4296	4296	4296	21126	15959	15959	15959	31408	31408	31408	142101	322326	182899
MA27.gd	MA27	1103158095	10758885	1103158815	10758892	1079438727	10530352	8	8	0	0	0	0	0	0	0	0	9076981	9139763	3	2	0	0	0	3	8	276791	276791	276791	551268	551268	551268	2484177	2747	2747	2747	4294	4294	4294	21123	15951	15951	15951	31396	31396	31396	142041	322040	182680
MA28.gd	MA28	1019787175	9942457	1019788611	9942471	997158483	9724610	11	11	0	0	0	0	0	0	0	0	9076292	9139763	2	8	0	0	0	1	11	276719	276719	276719	551059	551059	551059	2483334	2738	2738	2738	4286	4286	4286	21072	15956	15956	15956	31397	31397	31397	142059	322020	182653
MA30.gd	MA30	1084934362	10576038	1084935487	10576049	1060584107	10341496	9	7	2	0	0	0	0	0	0	0	9076892	9139763	0	6	0	0	0	1	7	276802	276802	276802	551280	551280	551280	2484246	2745	2745	2745	4296	4296	4296	21123	15944	15944	15944	31376	31376	31376	141960	322034	182661
MA31.gd	MA31	1784505056	17131090	1784505567	17131095	1773322628	17024025	10	10	0	0	0	0	0	0	0	0	9085397	9139763	4	4	2	0	0	0	10	277103	277103	277103	552435	552435	552435	2488614	2731	2731	2731	4275	4275	4275	21018	15957	15957	15957	31404	31404	31404	142083	322328	182902
MA32.gd	MA32	949805887	9261917	949806183	9261920	928599991	9057807	10	10	0	0	0	0	0	0	0	0	9075647	9139763	2	5	1	1	0	1	10	276688	276688	276688	550960	550960	550960	2482944	2741	2741	2741	4291	4291	4291	21096	15944	15944	15944	31379	31379	31379	141969	321985	182626
MA33.gd	MA33	1073067528	10461027	1073068380	10461036	1048949915	10229042	9	8	1	0	0	0	0	0	0	0	9076987	9139763	4	3	0	0	0	1	8	276770	276770	276770	551210	551210	551210	2483940	2737	2737	2737	4285	4285	4285	21066	15955	15955	15955	31394	31394	31394	142047	322049	182674
MA34.gd	MA34	918000421	8954037	918001335	8954046	897657222	8758196	15	14	1	0	0	0	0	0	0	0	9074856	9139763	6	6	0	0	0	2	14	276704	276704	276704	551046	551046	551046	2483250	2740	2740	2740	4287	4287	4287	21081	15943	15943	15943	31378	31378	31378	141963	321944	182582
MA35.gd	MA35	1157717624	11282461	1157718599	11282471	1133254834	11046692	6	6	0	0	0	0	0	0	0	0	9077452	9139763	4	1	0	0	0	1	6	276749	276749	276749	551176	551176	551176	2483775	2748	2748	2748	4302	4302	4302	21150	15950	15950	15950	31397	31397	31397	142041	322040	182670
MA36.gd	MA36	1493132973	14359223	1493133708	14359230	1484346031	14274982	9	8	1	0	0	0	0	0	0	0	9085266	9139763	2	5	0	0	0	1	8	277089	277089	277089	552411	552411	552411	2488500	2714	2714	2714	4249	4249	4249	20889	15953	15953	15953	31401	31401	31401	142062	322325	182897
MA37.gd	MA37	1054129892	10280602	1054131477	10280618	1031246007	10060269	6	6	0	0	0	0	0	0	0	0	9075909	9139763	3	2	1	0	0	0	6	276763	276763	276763	551198	551198	551198	2483883	2741	2741	2741	4290	4290	4290	21093	15950	15950	15950	31382	31382	31382	141996	321974	182610
MA38.gd	MA38	1029263149	10039273	1029264616	10039287	1006626313	9821170	9	8	1	0	0	0	0	0	0	0	9076117	9139763	1	5	0	0	0	2	8	276737	276737	276737	551083	551083	551083	2483460	2740	2740	2740	4290	4290	4290	21090	15935	15935	15935	31348	31348	31348	141849	322003	182638
MA39.gd	MA39	1326734318	12933550	1326735447	12933561	1298223291	12658974	9	7	2	0	0	0	0	0	0	0	9077937	9139763	1	4	2	0	0	0	7	276790	276790	276790	551296	551296	551296	2484258	2745	2745	2745	4296	4296	4296	21123	15949	15949	15949	31401	31401	31401	142050	322091	182712
MA40.gd	MA40	1049687319	10230055	1049688364	10230065	1025470691	9997011	14	13	1	0	0	0	0	0	0	0	9075612	9139763	3	8	0	0	0	2	13	276746	276746	276746	551087	551087	551087	2483499	2736	2736	2736	4290	4290	4290	21078	15954	15954	15954	31400	31400	31400	142062	321976	182615
MA41.gd	MA41	1451968329	13972077	1451968539	13972079	1442362649	13879904	9	7	2	0	0	0	0	0	0	0	9085251	9139763	3	3	0	0	0	1	7	277110	277110	277110	552423	552423	552423	2488599	2726	2726	2726	4279	4279	4279	21015	15958	15958	15958	31404	31404	31404	142086	322319	182894
MA42.gd	MA42	984367789	9594935	984369026	9594947	961988931	9379606	17	14	3	0	0	0	0	0	0	0	9076063	9139763	1	8	0	0	0	5	14	276720	276720	276720	550980	550980	550980	2483100	2740	2740	2740	4286	4286	4286	21078	15941	15941	15941	31387	31387	31387	141984	322005	182637
MA43.gd	MA43	885498116	8638098	885499673	8638113	865921767	8449649	8	8	0	0	0	0	0	0	0	0	9074510	9139763	1	4	0	0	0	3	8	276682	276682	276682	550883	550883	550883	2482695	2742	2742	2742	4289	4289	4289	21093	15940	15940	15940	31388	31388	31388	141984	321954	182602
MA44.gd	MA44	1075385283	10478699	1075386504	10478711	1051738772	10251194	4	3	1	0	0	0	0	0	0	0	9076783	9139763	1	2	0	0	0	0	3	276751	276751	276751	551092	551092	551092	2483529	2743	2743	2743	4285	4285	4285	21084	15944	15944	15944	31393	31393	31393	142011	322038	182665
MA46.gd	MA46	923418172	8849850	923418277	8849851	918998138	8807621	12	11	1	0	0	0	0	0	0	0	9075663	9139763	1	7	1	0	1	1	11	276335	276335	276335	551532	551532	551532	2483601	2287	2287	2287	3700	3700	3700	17961	15890	15890	15890	31343	31343	31343	141699	321181	182272
MA47.gd	MA47	1100886189	10734566	1100887513	10734579	1076432014	10499057	9	9	0	0	0	0	0	0	0	0	9076535	9139763	2	7	0	0	0	0	9	276742	276742	276742	551045	551045	551045	2483361	2740	2740	2740	4293	4293	4293	21099	15946	15946	15946	31389	31389	31389	142005	322032	182663
MA49.gd	MA49	1282914958	12502819	1282915974	12502829	1254479558	12229035	14	13	1	0	0	0	0	0	0	0	9078022	9139763	2	9	0	0	0	2	13	276808	276808	276808	551299	551299	551299	2484321	2745	2745	2745	4294	4294	4294	21117	15958	15958	15958	31402	31402	31402	142080	322089	182710
[truncated: 75 more columns]
